# Supplementary material for: Gestational Age‐Dependent Effects of Antenatal Magnesium Sulfate on Fetal S100B Levels: An Observational Study Using Cord Serum
Source: J Obstet Gynaecol Res. 2026 Feb 15;52(2):e70208. doi: 10.1111/jog.70208 (PMC12907285; doi:10.1111/jog.70208)
Supplement: Supplementary file 1 — Table S1: Effects of cord serum magnesium level on S100B levels stratified by gestational age (< 30 weeks at delivery vs. ≥ 30 weeks at delivery). Raw data. Background characteristics and cord serum raw data of 69 patients. [file JOG-52-0-s001.zip]

Archive with 2 entries (2 files):
- jog70208-sup-0001-Supinfo1@rawdata.csv
- jog70208-sup-0002-Supinfo2@Supplementary_Table.docx
