# Supplementary material for: Gestational Age‐Dependent Effects of Antenatal Magnesium Sulfate on Fetal S100B Levels: An Observational Study Using Cord Serum
Source: J Obstet Gynaecol Res. 2026 Feb 15;52(2):e70208. doi: 10.1111/jog.70208 (PMC12907285; doi:10.1111/jog.70208)
Supplement: Supplementary file 1 — Table S1: Effects of cord serum magnesium level on S100B levels stratified by gestational age (< 30 weeks at delivery vs. ≥ 30 weeks at delivery). Raw data. Background characteristics and cord serum raw data of 69 patients. [file JOG-52-0-s001.zip › jog70208-sup-0001-Supinfo1@rawdata.csv]

Labor_onset	age	primi	CS	male	birth_weight	LFD	AP5_under7	UApH	CAM2_3	funisitis	ACS	S100B	Mg_concentration	IL.6_pg_ml	MgSO4	gestational_age	MgSO4_total_hours	MgSO4_total_g
0	28	0	1	1	2278	0	0	7.314	0	0	0	0.833	1.87878787878788	0.350084366602397	0	235	0	0
0	34	0	1	0	730	0	1	7.503	1	1	0	1.057	2.33333333333333	NA	0	177	0	0
0	26	0	1	1	1528	1	0	7.287	0	0	0	0.783	2.12121212121212	0.03	0	233	0	0
0	37	0	1	0	1322	0	1	7.385	0	0	1	0.806	3.91515151515152	0.03	0	197	0	0
0	41	1	1	0	1592	0	0	7.348	0	0	1	0.516	1.9047619047619	1.3444995299907	0	230	0	0
0	27	1	1	1	1088	1	0	7.272	0	0	1	0.462	1.80952380952381	0.904785169267678	0	225	0	0
0	34	0	1	1	1950	0	0	7.335	0	0	1	0.734	3.84242424242424	0.03	0	222	0	0
1	40	0	0	0	2022	0	1	7.337	0	0	1	0.265	1.33333333333333	689.13203113998	0	235	0	0
0	31	0	1	0	1052	1	1	7.368	0	0	1	0.734	2.53333333333333	0.03	0	211	0	0
0	37	1	1	0	1032	0	0	7.231	0	0	1	1.101	2.14545454545455	2.10939123540194	0	193	0	0
1	27	1	1	0	1786	0	0	7.285	0	0	1	0.251	1.5	0.03	0	219	0	0
1	28	1	1	1	1248	1	0	7.306	0	0	0	1.111	2.02424242424243	0.03	0	216	0	0
1	33	0	0	0	668	0	1	7.376	0	0	1	1.323	2.72727272727273	0.461717199406013	1	166	504	516
0	38	1	1	1	2004	0	0	7.32	0	0	1	0.751	1.85454545454546	28.1351894762756	0	232	0	0
0	29	1	1	0	1480	0	1	7.379	0	0	1	0.7	1.9047619047619	NA	0	211	0	0
0	26	1	1	1	1674	0	0	7.314	0	0	1	0.783	2.19393939393939	0.03	0	218	0	0
1	30	1	0	1	2058	0	1	7.214	0	0	0	1.054	4.27878787878788	18.2780151486499	1	230	24	24
0	34	0	1	0	2482	0	1	7.329	0	0	1	0.581	4.83333333333333	132.258180267317	1	236	192	249.6
0	37	1	1	1	1366	0	0	7.398	0	0	1	0.772	1.83030303030303	0.03	0	193	0	0
0	31	0	1	1	2040	0	0	NA	0	0	1	0.833	2.36363636363636	229.224845567602	0	225	0	0
1	39	0	0	1	1906	0	0	7.302	1	1	1	1.167	3.45454545454546	17.7386426161665	1	225	1488	1406.4
0	27	0	1	1	1512	0	0	7.194	0	0	0	1.007	1.95151515151515	0.03	0	223	0	0
1	37	0	1	0	1446	0	0	7.227	1	0	0	2.276	3.28571428571429	140.385051551731	1	212	8	6.4
1	16	1	0	1	1724	0	0	7.377	0	0	0	1.383	2.36363636363636	0.12479269334744	0	214	0	0
1	29	1	1	0	1270	1	1	7.302	0	0	1	0.838	3.83030303030303	4.60253142775177	1	236	480	523.2
0	34	0	1	1	1725	0	0	7.297	0	0	0	0.936	2.01212121212121	0.03	0	224	0	0
0	28	1	1	0	655	1	0	7.362	0	0	1	2.202	3.87878787878788	2.87059305836764	1	227	816	472.8
0	39	0	1	1	1805	0	0	7.365	0	0	0	1.008	2.78787878787879	0.03	0	237	0	0
0	41	0	1	1	2348	0	0	7.273	0	0	1	0.776	2.10909090909091	0.190441527329511	1	234	264	264
1	36	0	1	1	670	0	1	7.397	1	1	1	0.63	3.39393939393939	9.48954040222719	1	168	4	7
0	41	0	1	0	2294	0	0	7.33	1	1	1	0.934	2.36904761904762	5.92869784810527	0	234	0	0
1	26	1	0	1	2036	0	0	7.302	0	0	1	0.689	1.97619047619048	83.219049634193	0	237	0	0
0	36	0	1	1	882	1	0	7.385	0	0	1	1.056	1.89090909090909	1.75136887215826	0	197	0	0
0	41	1	1	1	1432	0	0	7.341	1	1	1	1.287	1.89285714285714	114.328290687347	0	206	0	0
0	39	1	1	1	1950	0	0	7.308	0	0	1	0.856	2.69090909090909	0.484751939826103	0	221	0	0
0	31	1	1	1	1578	0	0	7.422	0	0	1	1.253	1.64848484848485	1.47427508472995	0	220	0	0
0	31	0	1	0	884	0	1	7.382	0	0	0	1.729	1.70238095238095	81.5338259807307	0	187	0	0
1	30	1	0	1	1260	0	0	7.304	1	1	1	0.997	2.85714285714286	35.258920873497	1	212	120	120
1	39	0	1	1	904	0	0	7.433	1	1	1	0.891	2	141.049363329076	0	183	0	0
0	42	1	1	0	1753	0	1	7.347	0	0	1	0.893	2.23030303030303	16.1507886416811	0	222	0	0
0	37	1	1	1	1096	1	1	7.369	0	0	1	0.864	2.77380952380952	5.53010591350469	0	206	0	0
0	29	1	1	0	1143	0	1	7.383	0	0	1	0.916	2.08333333333333	0.190441527329511	0	199	0	0
1	32	0	1	0	938	0	0	7.331	1	1	1	0.247	3.19047619047619	46.532048485404	1	190	84	84
1	31	0	0	0	1390	0	0	7.344	0	0	1	0.753	2.22619047619048	0.03	0	207	0	0
0	32	1	1	1	2132	0	0	7.338	1	0	1	0.81	2.08333333333333	4.06082534464401	0	235	0	0
0	33	0	1	0	1372	0	1	7.415	0	0	1	0.82	2.32142857142857	0.03	0	200	0	0
0	31	0	1	1	1213	0	0	7.392	0	0	1	0.757	2.03571428571429	0.03	0	205	0	0
1	36	0	0	1	2151	0	0	7.391	0	0	1	1.026	1.77380952380952	0.0365871432355026	0	236	0	0
0	32	1	1	1	1610	0	0	7.344	0	0	1	0.863	2.01190476190476	1.88930749214796	0	220	0	0
1	27	0	0	0	2000	0	0	7.321	1	1	1	0.477	1.85714285714286	896.755193805493	0	236	0	0
1	38	0	1	1	2010	0	0	7.343	1	1	1	0.917	2.05952380952381	20.8373619424935	0	233	0	0
1	39	0	1	0	1664	0	0	7.316	1	1	1	0.951	4.98809523809524	1116.66912852695	1	224	10	12
0	33	0	1	0	822	1	0	7.351	0	0	1	0.843	2	2.64690439672653	0	208	0	0
0	34	0	1	0	1712	0	0	7.333	0	0	1	0.226	1.45238095238095	0.03	0	225	0	0
0	26	1	1	0	1117	0	1	7.311	0	0	1	0.275	2.54761904761905	4.92861062252571	1	192	48	38.4
1	29	0	0	1	1938	0	1	7.154	0	0	1	0.917	3.52380952380952	1.81686229737453	1	208	3.3	4
1	32	1	0	0	1804	0	0	7.381	1	1	1	1.129	4.02380952380952	NA	1	235	36	54
0	39	1	1	1	1320	0	0	7.41	0	0	1	0.917	2.4047619047619	7.54049469176499	1	211	27	27
0	35	0	1	1	1899	0	0	7.298	0	0	1	0.215	1.57142857142857	0.03	0	230	0	0
0	32	0	1	0	992	0	1	7.38	0	0	0	2.157	4.92121212121212	4.46292572288728	1	190	168	172.8
0	35	1	1	1	1116	0	0	7.375	0	0	0	0.996	1.47878787878788	8.9643217176642	1	195	624	624
1	32	0	0	0	1710	0	1	7.123	0	0	0	1.197	2.13095238095238	8.56997748687124	0	236	0	0
0	37	0	1	1	1474	0	1	7.328	0	0	0	1.038	1.98809523809524	2.57413442212659	0	212	0	0
1	16	1	0	0	1673	0	0	7.291	0	0	1	0.445	2	0.667583623664991	0	224	0	0
1	35	0	0	1	2041	0	0	7.376	0	0	0	0.703	1.52380952380952	0.03	0	231	0	0
1	30	1	0	1	2048	0	0	7.381	1	0	1	0.882	1.85714285714286	53.3520943987914	0	236	0	0
1	28	1	1	1	962	0	0	7.415	1	0	1	0.796	3.16666666666667	39.8817830679034	1	194	72	72
0	30	1	1	0	1225	0	0	7.37	0	0	1	0.368	2.09523809523809	0.03	0	202	0	0
0	35	1	1	1	1112	0	0	7.39	0	0	1	0.536	2.45238095238095	3.32664539070916	1	198	144	115.2
